# Supplementary material for: Distinct polymer physics principles govern chromatin dynamics in mouse and Drosophila topological domains
Source: BMC Genomics. 2015 Aug 15;16(1):607. doi: 10.1186/s12864-015-1786-8 (PMC4536789; doi:10.1186/s12864-015-1786-8)
Supplement: Additional file 6: — Quantitative 3C primer sequences. (XLS 56 kb) [file 12864_2015_1786_MOESM6_ESM.xls]

## Sheet: Feuil1
Additional file 6: quantitative 3C primer sequences
*Numbers correspond to restriction sites shown in Additional file 1b.
**Genomic sites investigated (“constant/anchor primers”) are indicated in bold.
Locus	Primer name*	Primer sequence**
11qA5	F5	gtcaatgcaaaggaattcatcccgg
11qA5	F25	gagttgtttgaggaggggagaag
11qA5	F26	cactatttccttcttcttcatctgttcc
11qA5	F26B	gcagtcactatttccttcttcttcatc
11qA5	F27	ctctagctccctctttgaacacc
11qA5	F27T	ctagggttcgtaggagttcatatgc
11qA5	F28	gagcacctgattgatgttcagacc
11qA5	F28B	gggagatgaccgaatgagtaagg
11qA5	F29	gatgcttgccacccaagtctgc
11qA5	F30	ggatggttgcaggcatttctctg
11qA5	F31	ggaagtaagtgttgtgtcagtgacc
11qA5	F32	gagtaagtctgtggttaacaacatgactc
11qA5	F32B	gggacatgatctgctctttcagc
11qA5	F33	cctgatccagccagtaatccatc
11qA5	F33.5	ctcctgacaccaatagccttagac
11qA5	F34	ggcagggagaggaaaagattatgg
11qA5	F35	gaactagaggaaagaaatcagcaggag
11qA5	F36	actaagttgctacgccagccag
11qA5	F37	ctccacaatggccatcataggtg
11qA5	F38	ccaaccctcaagaaaagatgttacatgc
11qA5	F39	cctttcagattggcagattcactgtg
11qA5	F40	ccttaagcagaggatgcatacctg
11qA5	F41	cagctgttcacgtttgtacttttatctc
11qA5	F42	gagtccacttcgtaaggtcatcaatg
11qA5	F44	gtagaaaagtaactcggggaagtgac
11qA5	F45	catgtgtccatactcagacaacatgag
11qA5	F45-5	ccaggcatccaagtcagtggacc
11qA5	F46	gtcaactggtcatccctaatcttctg
11qA5	F47	ccatagatcacaggtcaactactcc
11qA5	F48	gagcacagctaatggtgtatttcctc
19qC2	R3	aacactctcccagctgggatag
19qC2	R4	ctcctttcacgatgtgctgtcg
19qC2	R6	catggatgcagggagttctgtc
19qC2	R9	gaattgagccacagtttagtacccc
19qC2	R10	gggtcttacagagattgaacccc
19qC2	R11	catggatttctttcccttgcttcctc
19qC2	R14	cggtaagacgtaagataggagttgc
19qC2	R15	gagggttggaatgttccaggtc
19qC2	R16	cttgtgcggttgctatctaggg
19qC2	R17	atggggcaatgtctggatggtc
19qC2	R18	ccttttcctgtgtgtgaggctc
19qC2	R20	caccaggctgaaatcatgttccc
19qC2	R23	aagaagggtgtgatagggtgcc
19qC2	R24	cacccaacactagacctttgcg
19qC2	R25	tctcacgtgagttgggcacatc
19qC2	R28	gctgaaaccaatgataaactttggggtg
19qC2	R33	cccaaatgcagattctacccgac
19qC2	R34	ctgtcttgagcttgcacgtagc
19qC2	R36	agaacagagccagcagggaatg
19qC2	R37	tcaccagcgttctggagcctac
19qC2	R41	cccccctaaggaaagctacttc
19qC2	R42	tttgtttgtcccatagccgccg
19qC2	R43	ggtatctgggaagaccaaaggag
19qC2	R44	atggcactcactgcactgattcc
19qC2	R45	gggtttcatcttgtggaatgggac
19qC2	R47	acctctggcccagcagaaaaac
19qC2	R53	cagttgagatgttggagactttgctg
19qC2	R55	gaggtgacagaatggagaaatgagg
19qC2	R56	gagtctcagaaggcgatgactc
19qC2	R57	gatagctgggctctggtagttc
19qC2	R59	ctgtgctaaagctacctgaccc
19qC2	R62	ctacatttcagggatgaggccaac
19qC2	R63	atcctgtgatgccagacactgc
19qC2	R64	gggttggaagtcgattctatccg
19qC2	R70	ctgcaccatatgttaaatcagctatctac
19qC2	R72	aactgaacttacaaactacccctgtaac
3qH2	R1	atagatgggcacagggggaaag
3qH2	R2	gtgctgctgatggttcagcaag
3qH2	R3	gctcatccgcatacttacccag
3qH2	R6	agcctggctctgactacaagtc
3qH2	R7	agctcccaagacaagacccttc
3qH2	R10	gggtgtacagtgtttgaagaacatatgg
3qH2	R13	ggaagcatgggaggaaccattg
3qH2	R14	cctgggttctcaacagtgcatc
3qH2	R15	gccatcccacattgagacacac
3qH2	R16	gctacacttcatagacccagagaag
3qH2	R17	gtcatattccttcttgcaaggagac
3qH2	R20	ccttgtcatgtgatttgactgagag
3qH2	R22	aagcaggatgaggacactggtg
3qH2	R23	ccttcagggaaaatgccccaac
3qH2	R24	cacctccccttttggcaaaacc
3qH2	R25	tgggttacctcctttgggctag
3qH2	R26	ctcactgcaatgcatgaggcag
3qH2	R27	cctggaagggaagaaatagggag
3qH2	R30	ccccacatttgcaaacctctgg
3qH2	R31	cctgagtgtggcagcattcttg
3qH2	R32	gaccctctctttgagctcactc
3qH2	R37	agaggcccacatcaaggcaaac
3qH2	R38	gttcattctagaagttgcctcagtcc
3qH2	R39	cacctccttgagcagagttctg
3qH2	R42	tcctggctaaccttctggcatg
3qH2	R45	ccacgttcaaataggcttcatcctag
3qH2	R46	ggatcagaaaaggaacacctctcac
3qH2	R47	ccctagcttacagtgtagaggag
Dlk1	F1	tccctccaaggtaagagcccg
Dlk1	F3	gccagacattaggcactggc
Dlk1	F4	ggcaggtatagcatcatactccc
Dlk1	F5	catgtcccatgtggccacttgc
Dlk1	F6	caggcggaaggatctgtgag
Dlk1	F7	gtggcgtggagaaataggctg
Dlk1	F8	accacaggagccttcactcc
Dlk1	F9	ccttggtcagctgtttcctc
Dlk1	F10	ctatctccaagtggtcttggcc
Dlk1	F11	gatgagcgtggcactcagacc
Dlk1	F12	ccacatctggccagtgcttgc
Dlk1	F14	ctgcatgggcagacaaggacc
Dlk1	F16	ctccctccacggctcagatc
Dlk1	F17	cttggttcacccatccttggcc
Dlk1	F19	acctgggaatggcttcatcc
Dlk1	F20	gcagtagtagcacctgctggtc
Dlk1	F21	gctcagagctggagagacagac
Dlk1	F22	ccatgctattggaggtcctggg
Dlk1	F23	cctgggtgcccccaaaatacac
Dlk1	F24	gtgggccatttctgcagggtg
Dlk1	F25	gtacctcagccatagcctgg
Dlk1	F26	gggcaatgccagctttgagg
Dlk1	F27	gtcccacacttgaagcagcc
Dlk1	F28	cttgggtctgcctgcagctc
Dlk1	F29	tgtgcctacggagcactctg
Dlk1	F31M2	cagcactcggttctgctaccag
Dlk1	F32	gaccaagggtttcatggggcag
Dlk1	F34	ctgctgcaaggtttggaggatg
Emb	R1	gggaggaaggggttgcaattac
Emb	R2	gatccacggatgactttctggg
Emb	R3	aatgtcagtgcccacgtcaggc
Emb	R4	cagatgcaacggcctgatgttc
Emb	R6	gcgtccatgttgccttccattg
Emb	R7	aaggacagtgtgtgactgggag
Emb	R8	cccgtgggagtatttcttcctg
Emb	R9	gcagatgatcagttctcaactgctg
Emb	R10	gtgtactggaagtaagatgacgcg
Emb	R11	agagacatctgcgtgctcacag
Emb	R12	cacagtgacactctcggtccag
Emb	R13	agggaggaaggcagctcataag
Emb	R15	ccgtggatgttaaaggtccctc
Emb	R17	tgctaggctccttctatcaccc
Emb	R18	gagtaaagttggacacatggggg
Emb	R19	cctttccaatgtctacagtgccc
Emb	R20	tcacagcctgacctcaggtgtc
Emb	R21	ccctgtaccacacttgaagggc
Emb	R22	accactgtctggccagacacc
Emb	R23	gacagaggccaagttctaggag
Emb	R24	gagcccatttagtctgtgtgtgc
Emb	R25	ggacttgcagtgcttaggacac
Emb	R28	gaaatcttcagggtgcagcatctg
Emb	R29	gtaggatgtctggagagtgtgg
Emb	R32	gtctctactttcaccccgttctg
Emb	R35	gggatcataaactgcagatctttgg
Emb	R36	ggcaggcatagacgacagaagg
Emb	R38	ccattgcaatcctcagagtctacc
Emb	R40B	cattctgctcagcacttgagcc
Emb	R41	gattggaactgcagctaggcag
Emb	R44	gggcaggtttgggaccacaatc
Emb	R49	ggagtggtctgcttaccactag
Emb	R50B	ctaccaagcattaagagatgtggcc
Lnp	R-2	agaggctcactcaagtcctgtg
Lnp	R-1	ggtgagatgatcccgagtacac
Lnp	R3	cctggaattggtgctacaggtag
Lnp	R4	gagctgtagacccctgtagagc
Lnp	R5	atggtctggacatctgggtgac
Lnp	R6	cctgtgtgttaggatcacaggc
Lnp	R8	gagtctctgatgccatcagctc
Lnp	R9	gtggtcttgaataggcaggaagac
Lnp	R11	aaaccaaaggactgctcgccac
Lnp	R13	gaattgagagcaccacccactg
Lnp	R14	gtggttctctgtagcctttcagc
Lnp	R15	aacctgggcttcattgtgccag
Lnp	R16	cagtctttgcagggaatggcatc
Lnp	R17	cacaactgagctctatggagactc
Lnp	R19	gctttagtctccatcttccgtgc
Lnp	R20	catggcatctattcaggattggcag
Lnp	R22	ctgggagtagtgagtgttcaagtc
Lnp	R26	cttgtggagtgggccttaagtc
Lnp	R29	gctgacagcagttaattggcacag
Lnp	R30	gaaggaaagggtcatgctccag
Lnp	R31	ccattcagtgagactccactgg
Lnp	R32B	ggtcctggagactgtattccag
Lnp	R33	ttgaggggcaaagatgacaggc
Lnp	R35	cagtcagtactcagaggctgag
Lnp	R36	cttctctgctggtgttgtcagtg
Lnp	R37	tcttcccactcctgttggatgc
Lnp	R38	cttgtccagtcacaatggcctc
Lnp	R41	ttcttcctggtgagttgtcaactg
Lnp	R44	cctcgatggtctttgatgacctc
Lnp	R46	tgcagatgcctactgaagccac
Lnp	R49	gatgtggttgggtatggtctcc
Lnp	R54	ctgatggcatcccctatgattcag
Lnp	R55	caaaagagactcaccgggtcag
Lnp	R56	gttaggtccattggatctggctag
Lnp	R57	ctgtgatggggagctatggtac
Lnp	R58	gacaattctcctaagcctgcgag
Lnp	R59	ctgtgtttgggagtttatgggctc
Lnp	R62	ggggaagctcataaggacagtttc
Lnp	R63	ccggctggtttaaagccacatc
Lnp	R64	caactcgaaggccctgtgtttc
Lnp	R65	agaaccctcggcccttaaaagc
Lnp	R66	gtgaacagacactgtctggcag
Lnp	R67	tgggtctggatgtatgagcctg
Lnp	R68	atctgggttgcactgagcactg
Lnp	R69	ctgggaattcattgtggccctg
Lnp	R72	gtgccctttcgcttgtttggag
Lnp	R74	ccattctttaacctcccagctgtg
Lnp	R76	gtgctcgcaagaacttgcaagtag
Lnp	R77	gtgtcagcctcttagcctttcc
Lnp	R78	aggctttccccaagcagagaag
Mtx2	R1	gacacagcagtctcagattcctc
Mtx2	R2	gctgaggtctggctgcctaaag
Mtx2	R3	ctgggactggacttatgaaggc
Mtx2	R5	gcaaatgagagtccctcttcctg
Mtx2	R6	ttctcgctgtggcatgcagaag
Mtx2	R7	gaaaccaggcaggaacagagag
Mtx2	R9	agctgggtggtggtgacatgtg
Mtx2	R10	gcattcagaccgcagaagctag
Mtx2	R11	ggcaccagccaatggattaagg
Mtx2	R12	tactggagcccagaaactcagg
Mtx2	R16	ttactggcaaggcgaacacgtc
Mtx2	R17	agtaccaggcaagcaaaggtgg
Mtx2	R21	ccaggaatgcctcagcagaaac
Mtx2	R25	cgagccgtacccaagctaaatg
Mtx2	R27	gcctcctggatgctgggaaatg
Mtx2	R30	gtagcttcatcacaccactggag
Mtx2	R32	tcacctggtatccagggttctg
Mtx2	R33	cagccaagtgtaactaggcctc
Mtx2	R34	tcctggcactataggaggagac
Mtx2	R35	tgcatgtccaactcgacacacc
Mtx2	R36	agcgctccgctgtgaatatctg
Mtx2	R37	cgtggatccccacagaacaaatc
Mtx2	R38	cagcaaactggcagcaactcac
Mtx2	R39	gggctctgagtgttgtacttgc
Mtx2	R40	gagaatcccagtgttctgactgc
Mtx2	R41	gtttgtacctccctggtactgg
Mtx2	R42	atgccaggtctttagctgagcc
Mtx2	R45	ggatgcactaagagagtctcagc
Mtx2	R46	gcagcagtaacggaaagcgatc
Mtx2	R47	ggaggtgggcacagtcacttag
Mtx2	R49	gctcagaatcatggagctccag
Mtx2	R50	ggaggcacagactcatgcaaatc
Mtx2	R51	cacctcactctcagagatgctc
Mtx2	R52	tgatgctgctggcctggaaaag
Mtx2	R53	ggctctgctgaggtaaacacag
Mtx2	R55	gaaatgcaggccatgaacgctg
Mtx2	R56	gagctaccacatcagtgccatc
Mtx2	R57	acgtgtgctggcaattctgctg
Mtx2	R58	tgtagcacagggagagtcagag
Mtx2	R59	ggaagcaaagagtgtgcactgg
Mtx2	R61	gggcgaagtattacaccagcag
Mtx2	R62	catccagtcctctgtaagcctg
Mtx2	R63	agaccacaagggtcttacgcag
Mtx2	R64	tgggagccaggctgatgttatg
Mtx2	R66	cacaggacacagtggtatctgc
Mtx2	R69	caaagttgcagcacgcagcttc
Mtx2	R71	acctccaaagctgtgagctagc
Mtx2	R72	ccgaagaggaaaggttggatagg
Mtx2	R75	accatgtgtccatccgtgtctc
Mtx2	R76	aggcttctctatccctgctgtg
Mtx2	R77	tcaacaaagcagggctcctgtg
Mtx2	R82	gccattttccgacagctgttgc
Mtx2	R83	gctttggtaagacagctgtgagc
Mtx2	R84	aggcacagagactcaaggcaag
Mtx2	R86	aggcagcatcaaacactggagc
Usp22	F1	cctgagctggggacatgagatg
Usp22	F2	gtcttggaagtgcaccttgtgg
Usp22	F3	gagctttcctagcagagatcagc
Usp22	F4	cagcctagattctgcctgcttc
Usp22	F6	cactggggtcaacacatcacaag
Usp22	F7	gcggagggacagcactacaatg
Usp22	F8	tgtgtgtggctccactcccatg
Usp22	F9	cccacacagcagcaacgataatg
Usp22	F12	gatcctgcatcgagtgtctctg
Usp22	F13	aggagcagctttgctcttgctg
Usp22	F14	tacatagcctgggcacatggaag
Usp22	F15	tctagagggtaggggaccatttc
Usp22	F16	gggacaaggctctggattactg
Usp22	F17	gctgccacaagctgatgtagtc
Usp22	F18	gggcagacattcagtcgacttg
Usp22	F19	cagcctcctgagtcttggtttc
Usp22	F20	catcccggagggaatggaaattg
Usp22	F21	gccgttaaaggatgtcttgaggc
Usp22	F22	tgccaaaggcaggcagatgctg
Usp22	F23	gcttgctcagcagagagtgaatg
Usp22	F24	ccacctctaccattcccttgac
Usp22	F25	tgtgagtgtgcgcacacatgtg
Usp22	F26	cctttgatgtgagctccgagaag
Usp22	F27	cacagcacacttctctccagaac
Usp22	F28	taccagtgtgccgacctacaatc
Usp22	F29	atggagacgtactgaggatgctc
Usp22	F30	gtgttggttctgcctttgacctc
Usp22	F31	ttggaggtgctgccgactcttg
Usp22	F33	gtgttctgtggggacagaggag
Usp22	F34	tggtatgccttgagtggccaag
Usp22	F35	gtgaacagtgtgcctccaaacac
Usp22	F36	gggttatgcttcagcagttccag
Usp22	F37	ctgcacactgacacaggctcac
Usp22	F39	gggaaacaggaactaccaagctg
Usp22	F40	gaggctctacttttcccaaaatccaag
Usp22	F41	atacggtgtccttatgggtgtgc
Usp22	F42	gtttccacttacctgtgtgcctg
Usp22	F43	gcctccctctgccatagttctg
Usp22	F44	cccccatgcaggttaatctgtag
Usp22	F45	tggagtgacagccaatgacgtc
