# Supplementary material for: Distinct polymer physics principles govern chromatin dynamics in mouse and Drosophila topological domains
Source: BMC Genomics. 2015 Aug 15;16(1):607. doi: 10.1186/s12864-015-1786-8 (PMC4536789; doi:10.1186/s12864-015-1786-8)
Supplement: Additional file 7: — Quantitative 3C dataset for WT mouse embryonic stem cells. (XLS 89 kb) [file 12864_2015_1786_MOESM7_ESM.xls]

## Sheet: 3C-qPCR-DATA-WT
Additional file 7: quantitative 3C dataset for WT mouse embryonic stem cells.
n.d.: s.e.m. could not be determined
Locus	Primer Pair	s (bp)	X(s) (A.U.)	s.e.m.
11qA5	F25-F27	17073	2.808	0.039
11qA5	F25-F28B	20152	2.758	0.261
11qA5	F25-F29	20897	2.644	0.451
11qA5	F25-F30	45882	1.331	0.245
11qA5	F25-F31	56107	0.812	0.056
11qA5	F25-F32B	56487	0.216	0.065
11qA5	F25-F33	68973	0.687	0.027
11qA5	F25-F33.5	69156	0.581	0.003
11qA5	F25-F34	69835	1.973	0.046
11qA5	F25-F35	75688	0.77	0.008
11qA5	F25-F36	79225	0.432	0.038
11qA5	F25-F37	80234	0.397	0.081
11qA5	F25-F38	80856	0.197	0.046
11qA5	F25-F39	81682	0.739	0.029
11qA5	F25-F40	89049	0.255	0.035
11qA5	F25-F42	91239	0.344	0.048
11qA5	F25-F44	102648	0.258	0.009
11qA5	F25-F45	104089	0.351	0.107
11qA5	F25-F46	110435	0.427	0.012
11qA5	F25-F48	115156	0.386	0.063
11qA5	F35-F36	3537	2.029	0.351
11qA5	F35-F37	4546	3.368	0.477
11qA5	F35-F38	5168	1.687	0.177
11qA5	F35-F34	5853	5.445	0.534
11qA5	F35-F39	5994	2.749	0.366
11qA5	F35-F33.5	6532	3.692	0.48
11qA5	F35-F33	6715	6.263	0.114
11qA5	F35-F40	13361	0.836	0.002
11qA5	F35-F32B	19201	2.465	0.35
11qA5	F35-F32	19581	1.802	0.18
11qA5	F35-F44	26960	0.314	0.016
11qA5	F35-F45	28401	0.543	0.087
11qA5	F35-F30	29806	0.857	0.052
11qA5	F35-F46	34747	0.467	0.055
11qA5	F35-F48	39468	0.38	0.012
11qA5	F35-F29	54791	1.215	0.588
11qA5	F35-F28	55536	2.448	0.211
11qA5	F35-F27	58615	1.628	0.117
11qA5	F35-F26B	61343	0.418	0.248
11qA5	F35-F25	75688	0.77	0.008
11qA5	F35-F5	154580	0.312	0.07
11qA5	F48-F47	3532	0.767	0.019
11qA5	F48-F46	4721	0.337	0.021
11qA5	F48-F45-5	11067	0.125	0.008
11qA5	F48-F44	12508	0.386	0.035
11qA5	F48-F42	23917	0.133	0.028
11qA5	F48-F41	25524	0.302	0.001
11qA5	F48-F40	26107	0.126	0.006
11qA5	F48-F39	33474	0.219	0.003
11qA5	F48-F38	34300	0.241	0.041
11qA5	F48-F37	34922	0.278	0.028
11qA5	F48-F36	35931	0.135	0.011
11qA5	F48-F35	39468	0.38	0.012
11qA5	F48-F33.5	46000	0.282	0.035
11qA5	F48-F32	58669	0.588	0.04
11qA5	F48-F30	69274	0.531	0.031
11qA5	F48-F29	94259	0.5	0.09
11qA5	F48-F28	95004	0.164	0.058
11qA5	F48-F26	100811	0.587	0.063
11qA5	F48-F25	115156	0.912	0.023
11qA5	F48-F5	194048	0.212	n.d.
11qA5	F5-F25	78892	0.139	0
11qA5	F5-F26B	93237	0.212	0.049
11qA5	F5-F27	95965	0.357	0.001
11qA5	F5-F28B	99044	0.16	0.05
11qA5	F5-F29	99789	0.281	0.024
11qA5	F5-F30	124774	0.091	0.011
11qA5	F5-F31	134999	0.197	0.003
11qA5	F5-F32B	135379	0.297	0.079
11qA5	F5-F33	147865	0.11	n.d.
11qA5	F5-F33.5	148048	0.131	0.012
11qA5	F5-F34	148727	0.421	0.051
11qA5	F5-F35	154580	0.312	0.07
11qA5	F5-F36	158117	0.086	0
11qA5	F5-F38	159748	0.251	n.d.
11qA5	F5-F39	160574	0.151	0.088
11qA5	F5-F40	167941	0.158	0.019
11qA5	F5-F41	168524	0.126	0.014
11qA5	F5-F44	181540	0.059	0.021
11qA5	F5-F45	182981	0.154	0.004
11qA5	F5-F46	189327	0.04	0.015
11qA5	F5-F48-2	194048	0.19	0.021
19qC2	R41-R42	6525	9.371	2.768
19qC2	R41-R43	7484	6.18	0.847
19qC2	R41-R44	8225	2.772	0.642
19qC2	R41-R45	10097	1.867	0.774
19qC2	R41-R37	13225	1.742	0.223
19qC2	R41-R47	13716	4.435	1.55
19qC2	R41-R36	14547	5.934	0.66
19qC2	R41-R34	17751	1.563	0.505
19qC2	R41-R33	23349	1.491	0.242
19qC2	R41-R53	28488	1.107	0.307
19qC2	R41-R55	33007	2.328	0.361
19qC2	R41-R28	34337	3.607	1.064
19qC2	R41-R56	34459	0.82	0.131
19qC2	R41-R57	38932	0.487	0.011
19qC2	R41-R25	39964	0.917	0.378
19qC2	R41-R24	41109	1.964	0.77
19qC2	R41-R59	41400	0.625	0.114
19qC2	R41-R62	45314	0.621	0.095
19qC2	R41-R23	46506	0.671	0.16
19qC2	R41-R20	48498	1.526	0.604
19qC2	R41-R63	49891	1.717	0.112
19qC2	R41-R18	50346	1.445	0.279
19qC2	R41-R64	51434	0.962	0.159
19qC2	R41-R17	53730	1.017	0.081
19qC2	R41-R16	57767	0.606	0.146
19qC2	R41-R11	63566	0.253	0.009
19qC2	R41-R10	66107	0.852	0.151
19qC2	R41-R9	66813	3.167	0.792
19qC2	R41-R6	68001	1.618	0.259
19qC2	R41-R4	70023	0.833	0.172
19qC2	R41-R70	70712	0.293	0.006
19qC2	R41-R3	70819	1.369	0.167
19qC2	R41-R72	80942	1.138	0.177
19qC2	R59-R62	3914	2.775	0.138
19qC2	R59-R56	6941	1.76	0.265
19qC2	R59-R55	8393	3.419	0.323
19qC2	R59-R63	8491	2.821	1.235
19qC2	R59-R64	10034	2.967	1.26
19qC2	R59-R53	12912	2.68	0.571
19qC2	R59-R47	27684	1.198	0.108
19qC2	R59-R70	29312	0.525	0.118
19qC2	R59-R45	31303	1.184	0.288
19qC2	R59-R44	33175	0.753	0.209
19qC2	R59-R72	39542	1.057	0.255
19qC2	R59-R41	41400	0.607	0.115
19qC2	R59-R37	54625	1.116	0.299
19qC2	R59-R36	55947	2.098	0.456
19qC2	R59-R34	59151	0.738	0.062
19qC2	R59-R33	64749	1.097	0.088
19qC2	R59-R28	75737	1.584	0.332
19qC2	R59-R25	81364	1.018	0.19
19qC2	R59-R24	82509	1.145	0.372
19qC2	R59-R23	87906	0.794	0.116
19qC2	R59-R20	89898	1.669	0.044
19qC2	R59-R18	91746	1.612	0.255
19qC2	R59-R17	95130	0.619	0.052
19qC2	R59-R16	99167	0.651	0.089
19qC2	R59-R15	99846	1.961	0.083
19qC2	R59-R14	100387	2.65	0.593
19qC2	R59-R11	104966	1.164	0.108
19qC2	R59-R10	107507	0.679	0.028
19qC2	R59-R9	108213	1.161	0.14
19qC2	R59-R4	111423	1.244	0.138
3qH2	R27-R26	4739	4.865	0.407
3qH2	R27-R25	6766	5.718	1.702
3qH2	R27-R31	8170	2.182	0.147
3qH2	R27-R24	9387	5.354	1.93
3qH2	R27-R23	16448	0.83	0.106
3qH2	R27-R32	18120	2.362	0.186
3qH2	R27-R22	22238	1.343	0.607
3qH2	R27-R20	27364	0.372	n.d.
3qH2	R27-R37	35883	0.733	0.055
3qH2	R27-R38	40704	1.234	0.418
3qH2	R27-R39	42068	0.625	0.115
3qH2	R27-R17	42130	0.84	0.045
3qH2	R27-R16	45997	1.378	0.007
3qH2	R27-R15	49897	1.048	0.208
3qH2	R27-R14	50450	1.99	0.424
3qH2	R27-R13	52341	1.68	0.355
3qH2	R27-R42	60100	0.537	0.054
3qH2	R27-R10	66333	0.394	0.09
3qH2	R27-R45	73145	1.42	0.152
3qH2	R27-R7	75002	1.044	0.088
3qH2	R27-R46	75661	1.63	0.236
3qH2	R27-R6	75951	2.093	0.225
3qH2	R27-R47	79523	1.281	0.225
3qH2	R27-R3	85715	1.041	0.326
3qH2	R27-R1	90949	0.603	0
3qH2	R6-R10	9618	3.13	0.271
3qH2	R6-R3	9764	2.282	0.584
3qH2	R6-R2	10303	5.791	1.397
3qH2	R6-R1	14998	1.529	0.595
3qH2	R6-R13	23610	2.517	0.295
3qH2	R6-R14	25501	2.437	0.933
3qH2	R6-R15	26054	2.072	0.611
3qH2	R6-R16	29954	1.285	0.362
3qH2	R6-R17	33821	3.333	0.49
3qH2	R6-R20	48587	0.529	0.058
3qH2	R6-R22	53713	0.957	0.276
3qH2	R6-R23	59503	0.905	0.423
3qH2	R6-R24	66564	1.492	0.281
3qH2	R6-R25	69185	0.759	0.072
3qH2	R6-R26	71212	1.04	0.117
3qH2	R6-R27	75951	1.901	0.204
3qH2	R6-R30	76746	1.189	0.365
3qH2	R6-R31	84121	1.413	0.326
3qH2	R6-R32	94071	1.336	0.208
3qH2	R6-R37	111834	1.022	0.248
3qH2	R6-R39	118019	1.18	0.021
3qH2	R6-R42	136051	1.042	0.44
3qH2	R6-R45	149096	0.821	0.226
3qH2	R6-R46	151612	0.582	0.075
3qH2	R6-R47	155474	0.801	0.279
Dlk1	F14-F16	9653	1.926	0.074
Dlk1	F14-F17	14047	1.164	0.116
Dlk1	F14-F19	16320	2.761	0.116
Dlk1	F14-F11	18459	1.825	0.176
Dlk1	F14-F20	20556	2.871	0.048
Dlk1	F14-F10	21716	2.563	n.d.
Dlk1	F14-F21	22381	1.664	0.04
Dlk1	F14-F22	26318	2.162	0.513
Dlk1	F14-F9	28875	1.291	0.35
Dlk1	F14-F23	30749	1.083	0.059
Dlk1	F14-F24	33145	1.505	0.232
Dlk1	F14-F8	33721	0.887	0.162
Dlk1	F14-F7	39829	1.106	0.213
Dlk1	F14-F25	43269	0.815	0.169
Dlk1	F14-F6	45754	0.552	0.064
Dlk1	F14-F26	47281	0.885	0.157
Dlk1	F14-F27	56183	0.714	0.271
Dlk1	F14-F5	62727	0.729	0.429
Dlk1	F14-F4	66969	1.183	0.164
Dlk1	F14-F3	71726	0.761	0.187
Dlk1	F14-F1	74212	0.825	0.313
Dlk1	F16-F19	6667	5.429	0.062
Dlk1	F16-F14	9653	2.056	0.02
Dlk1	F16-F20	10903	3.556	0.098
Dlk1	F16-F21	12728	2.96	0.146
Dlk1	F16-F12	14377	2.256	0.106
Dlk1	F16-F22	16665	2.416	0.109
Dlk1	F16-F23	21096	1.478	0.64
Dlk1	F16-F24	23492	1.004	0.454
Dlk1	F16-F11	28112	1.266	0.139
Dlk1	F16-F10	31369	2.091	0.206
Dlk1	F16-F25	33616	0.96	0.568
Dlk1	F16-F26	37628	1.116	0.116
Dlk1	F16-F9	38528	0.318	0.049
Dlk1	F16-F8	43374	1.183	0.066
Dlk1	F16-F27	46530	1.421	0.229
Dlk1	F16-F28	49157	0.842	0.293
Dlk1	F16-F7	49482	0.676	0.12
Dlk1	F16-F6	55407	1.256	0.293
Dlk1	F16-F29	58460	0.923	0.343
Dlk1	F16-F31M2	63526	0.571	0.31
Dlk1	F16-F5	72380	0.802	0.028
Dlk1	F16-F4	76622	0.829	0.32
Dlk1	F16-F32	76896	0.794	0.013
Dlk1	F16-F3	81379	0.653	0.047
Dlk1	F16-F1	83865	1.078	0.241
Dlk1	F16-F34	84765	0.947	0.081
Dlk1	F3-F5	8999	2.526	0.213
Dlk1	F3-F6	25972	2.593	0.018
Dlk1	F3-F7	31897	3.278	0.326
Dlk1	F3-F9	42851	0.538	0.207
Dlk1	F3-F14	71726	1.511	0.011
Dlk1	F3-F23	102475	1.459	0.169
Dlk1	F3-F24	104871	0.328	n.d.
Dlk1	F3-F25	114995	0.585	0.321
Dlk1	F3-F26	119007	0.907	0.226
Dlk1	F5-F3	8999	2.168	0.148
Dlk1	F5-F6	16973	2.382	0.392
Dlk1	F5-F7	22898	2.522	0.07
Dlk1	F5-F8	29006	1.102	0.026
Dlk1	F5-F11	44268	0.599	0.167
Dlk1	F5-F12	58003	1.262	0.713
Dlk1	F5-F14	62727	1.117	0.314
Dlk1	F5-F16	72380	0.885	0.009
Dlk1	F5-F19	79047	1.079	0.565
Dlk1	F5-F21	85108	0.989	0.259
Dlk1	F5-F22	89045	0.937	0.243
Dlk1	F5-F23	93476	0.816	0.043
Dlk1	F5-F24	95872	0.812	0.346
Dlk1	F5-F26	110008	0.712	0.048
Dlk1	F5-F31M2	135906	1.16	0.316
Dlk1	F5-F32	149276	0.649	0.345
Emb	R4-R2	2451	5.667	0.904
Emb	R4-R1	3824	5.29	0.507
Emb	R4-R6	10305	5.327	0.151
Emb	R4-R7	11394	4.231	0.225
Emb	R4-R8	12555	0.931	0.233
Emb	R4-R9	21316	0.985	0.062
Emb	R4-R10	29390	0.7	0.018
Emb	R4-R11	34019	1.16	0.029
Emb	R4-R12	35236	0.753	0.163
Emb	R4-R13	36780	0.323	0.063
Emb	R4-R15	44960	1.119	0.1
Emb	R4-R17	52625	1.478	0.039
Emb	R4-R18	54855	1.549	0.321
Emb	R4-R19	60943	1.31	0.156
Emb	R4-R20	63116	0.818	0.168
Emb	R4-R21	71085	0.303	0.042
Emb	R4-R22	78401	3.166	0.017
Emb	R4-R23	79888	0.806	0.063
Emb	R4-R24	86103	2.614	0.202
Emb	R4-R25	87642	0.766	0.023
Emb	R4-R28	98209	1.039	0.073
Emb	R4-R29	98483	0.913	0.017
Emb	R4-R35	108164	1.536	0.331
Emb	R4-R36	109701	0.731	0.01
Emb	R4-R38	117375	1.492	0.331
Emb	R4-R40B	119675	0.387	0.012
Emb	R4-R41	122570	0.285	0.016
Emb	R4-R44	135843	1.058	0.083
Emb	R4-R49	143967	0.387	0.119
Emb	R4-R50B	145413	0.258	0.052
Emb	R7-R9	9922	2.732	0.306
Emb	R7-R4	11394	3.663	0.195
Emb	R7-R3	12516	5.048	0.068
Emb	R7-R2	13845	4.216	0.744
Emb	R7-R1	15218	1.758	0.469
Emb	R7-R10	17996	3.551	0.009
Emb	R7-R11	22625	3.946	0.378
Emb	R7-R12	23842	2.709	0.002
Emb	R7-R13	25386	2.187	0.051
Emb	R7-R15	33566	0.58	0.146
Emb	R7-R17	41231	2.224	0.183
Emb	R7-R18	43461	0.591	0.219
Emb	R7-R19	49549	3.328	0.481
Emb	R7-R20	51722	0.924	0.1
Emb	R7-R21	59691	1.386	0.443
Emb	R7-R22	67007	2.053	0.058
Emb	R7-R23	68494	0.893	0.266
Emb	R7-R24	74709	1.83	0.31
Emb	R7-R25	76248	1.038	0.309
Emb	R7-R28	86815	0.635	0.027
Emb	R7-R29	87089	3.079	0.228
Emb	R7-R32	92266	3.047	0.034
Emb	R7-R35	96770	1.737	0.599
Emb	R7-R36	98307	1.325	0.284
Emb	R7-R38	105981	0.427	0.013
Emb	R7-R40B	108281	0.575	0.026
Emb	R7-R41	111176	0.255	0.009
Emb	R7-R44	124449	0.559	0.131
Emb	R7-R49	132573	0.655	0.019
Emb	R7-R50B	134019	1.952	0.173
Lnp	R35-R36	4670	6.327	0.726
Lnp	R35-R37	5450	5.114	1.356
Lnp	R35-R38	5995	4.978	1.659
Lnp	R35-R33	8812	4.81	0.647
Lnp	R35-R32B	14220	2.915	0.952
Lnp	R35-R31	21440	1.61	0.621
Lnp	R35-R41	22153	1.369	0.546
Lnp	R35-R30	26324	2.314	0.606
Lnp	R35-R29	26867	1.679	0.371
Lnp	R35-R44	28894	1.301	0.05
Lnp	R35-R46	31308	1.134	0.58
Lnp	R35-R26	33261	2.173	0.462
Lnp	R35-R22	40047	1.032	0.109
Lnp	R35-R49	42717	1.359	0.261
Lnp	R35-R20	48701	1.105	0.173
Lnp	R35-R19	61574	0.454	0.048
Lnp	R35-R17	64698	1.054	0.286
Lnp	R35-R54	66268	1.039	0.432
Lnp	R35-R55	66851	1.365	0.373
Lnp	R35-R16	67024	1.1	0.244
Lnp	R35-R15	70779	1.046	0.226
Lnp	R35-R14	73958	0.56	0.115
Lnp	R35-R13	75596	1.484	0.206
Lnp	R35-R11	76635	0.797	0.01
Lnp	R35-R56	77927	1.256	0.273
Lnp	R35-R57	85437	1.125	0.061
Lnp	R35-R58	86390	1.465	0.609
Lnp	R35-R9	87781	0.4	0.117
Lnp	R35-R59	88817	1.274	0.33
Lnp	R35-R8	91188	1.06	0.179
Lnp	R35-R6	92026	1.244	0.099
Lnp	R35-R62	94709	0.788	0.194
Lnp	R35-R5	95725	0.524	0.005
Lnp	R35-R63	96228	1.032	0.09
Lnp	R35-R64	96872	0.742	0.094
Lnp	R35-R4	98240	0.934	0.174
Lnp	R35-R65	102145	0.81	0.035
Lnp	R35-R66	103997	0.92	0.452
Lnp	R35-R67	104381	0.699	0.084
Lnp	R35-R3	105606	1.048	0.337
Lnp	R35-R68	110496	0.879	0.072
Lnp	R35-R69	113063	0.641	0.144
Lnp	R35-R-1	119997	0.546	0.083
Lnp	R35-R-2	123548	0.825	0.113
Lnp	R35-R72	125214	0.711	0.007
Lnp	R35-R74	126723	0.736	0.238
Lnp	R35-R76	134158	0.428	0.095
Lnp	R35-R77	138941	0.594	0.057
Lnp	R35-R78	147029	0.245	0.026
Mtx2	R2-R5	3416	7.068	0.944
Mtx2	R2-R1	8179	3.656	0.859
Mtx2	R2-R6	15033	4.082	0.724
Mtx2	R2-R7	19366	1.669	0.636
Mtx2	R2-R9	21963	2.845	0.28
Mtx2	R2-R10	26948	1.101	0.057
Mtx2	R2-R11	28472	1.196	0.079
Mtx2	R2-R12	29692	2.865	0.148
Mtx2	R2-R16	38665	0.691	0.336
Mtx2	R2-R17	44012	1.134	0.237
Mtx2	R2-R21	59837	1.666	0.246
Mtx2	R2-R25	69347	1.442	0.168
Mtx2	R2-R27	70276	1.336	0.065
Mtx2	R2-R30	72783	0.646	0.121
Mtx2	R2-R32	76179	0.845	0.135
Mtx2	R2-R33	82690	1.794	0.177
Mtx2	R2-R34	85463	0.542	0.098
Mtx2	R2-R35	86365	0.91	0.19
Mtx2	R2-R36	88468	0.969	0.114
Mtx2	R2-R37	89082	1.221	0.235
Mtx2	R2-R38	90192	0.72	0.13
Mtx2	R2-R39	90709	1.55	0.363
Mtx2	R2-R40	92684	1.67	0.079
Mtx2	R2-R41	96763	1.033	0.072
Mtx2	R2-R42	97205	1.14	0.162
Mtx2	R2-R45	101001	0.624	0.087
Mtx2	R2-R46	104581	0.911	0.105
Mtx2	R2-R47	104893	1.182	0.159
Mtx2	R2-R49	118143	0.723	0.139
Mtx2	R2-R50	120071	0.648	0.082
Mtx2	R2-R51	121133	1.737	0.125
Mtx2	R2-R52	123136	0.914	0.202
Mtx2	R2-R53	124445	0.703	0.122
Mtx2	R2-R55	132472	0.579	0.134
Mtx2	R2-R56	135933	0.733	0.1
Mtx2	R2-R57	143736	0.976	0.072
Mtx2	R2-R58	153249	1.737	0.313
Mtx2	R2-R59	154293	1.33	0.224
Mtx2	R2-R61	155884	0.794	0.218
Mtx2	R2-R62	158435	1.694	0.404
Mtx2	R2-R63	160515	1.352	0.281
Mtx2	R2-R64	164087	0.67	0.045
Mtx2	R2-R66	173452	0.536	0.079
Mtx2	R2-R69	176928	1.113	0.255
Mtx2	R2-R71	192543	0.832	0.209
Mtx2	R2-R72	193961	1.076	0.027
Mtx2	R2-R75	197220	1.311	0.203
Mtx2	R2-R76	199999	1.213	0.201
Mtx2	R2-R77	202860	0.68	0.037
Mtx2	R2-R82	216384	0.638	0.007
Mtx2	R2-R83	216795	0.913	0.162
Mtx2	R2-R84	220311	0.576	0.087
Mtx2	R56-R55	3461	7.232	1.679
Mtx2	R56-R57	7803	2.191	0.385
Mtx2	R56-R51	14800	4.293	0.216
Mtx2	R56-R50	15862	2.807	0.639
Mtx2	R56-R58	17316	2.951	0.616
Mtx2	R56-R49	17790	2.267	0.201
Mtx2	R56-R59	18360	3.41	0.228
Mtx2	R56-R61	19951	2.212	0.547
Mtx2	R56-R62	22502	2.178	0.372
Mtx2	R56-R63	24582	1.38	0.51
Mtx2	R56-R64	28154	1.513	0.278
Mtx2	R56-R47	31040	1.036	0.035
Mtx2	R56-R46	31352	1.178	0.368
Mtx2	R56-R45	34932	1.337	0.229
Mtx2	R56-R66	37519	1.294	0.321
Mtx2	R56-R42	38728	0.759	0.303
Mtx2	R56-R41	39170	1.695	0.615
Mtx2	R56-R69	40995	0.954	0.114
Mtx2	R56-R40	43249	1.908	0.167
Mtx2	R56-R39	45224	1.045	0.369
Mtx2	R56-R38	45741	1.277	0.134
Mtx2	R56-R37	46851	0.974	0.326
Mtx2	R56-R36	47465	2.247	0.659
Mtx2	R56-R35	49568	1.617	0.353
Mtx2	R56-R34	50470	3.366	0.166
Mtx2	R56-R33	53243	1.249	0.19
Mtx2	R56-R71	56610	0.929	0.361
Mtx2	R56-R72	58028	1.199	0.118
Mtx2	R56-R32	59754	0.528	0.267
Mtx2	R56-R75	61287	0.695	0.218
Mtx2	R56-R30	63150	0.935	0.437
Mtx2	R56-R76	64066	1.272	0.256
Mtx2	R56-R27	65657	0.692	0.109
Mtx2	R56-R25	66586	0.51	0.096
Mtx2	R56-R77	66927	1.569	0.439
Mtx2	R56-R21	76096	1.963	0.127
Mtx2	R56-R82	80451	1.319	0.382
Mtx2	R56-R83	80862	1.098	0.277
Mtx2	R56-R84	84378	0.466	0.266
Mtx2	R56-R86	85386	1.855	0.365
Mtx2	R56-R17	91921	0.689	0.142
Mtx2	R56-R16	97268	0.889	0.166
Mtx2	R56-R12	106241	1.599	0.343
Mtx2	R56-R11	107461	1.672	0.291
Mtx2	R56-R10	108985	1.171	0.041
Mtx2	R56-R9	113970	0.51	0.05
Mtx2	R56-R7	116567	1.427	0.115
Mtx2	R56-R6	120900	0.859	0.162
Mtx2	R56-R5	132517	0.48	0.04
Mtx2	R56-R3	135095	1.099	0.111
Usp22	F1-F3	7960	2.112	0.206
Usp22	F1-F4	15446	3.043	0.763
Usp22	F1-F6	17666	3.062	0.94
Usp22	F1-F7	18598	2.135	0.553
Usp22	F1-F8	20504	4.202	0.043
Usp22	F1-F9	31165	0.897	0.136
Usp22	F1-F12	40074	0.347	0.02
Usp22	F1-F13	45286	1.352	0.024
Usp22	F1-F14	50233	0.692	0.01
Usp22	F1-F15	51746	1.422	0.225
Usp22	F1-F16	59631	0.434	0.066
Usp22	F1-F17	63979	1.704	0.064
Usp22	F1-F18	78650	1.249	0.526
Usp22	F1-F19	80867	1.606	0.154
Usp22	F1-F20	82766	1.96	0.24
Usp22	F1-F21	85827	1.243	0.048
Usp22	F1-F22	91082	0.681	0.153
Usp22	F1-F23	99320	0.789	0.014
Usp22	F1-F24	101191	2.872	0.493
Usp22	F1-F25	101921	1.569	0.086
Usp22	F1-F26	104065	2.431	0.137
Usp22	F1-F27	109175	0.785	0.062
Usp22	F1-F28	123316	1.311	0.222
Usp22	F1-F29	129364	0.373	0.037
Usp22	F1-F30	142764	0.388	0.005
Usp22	F1-F31	148117	0.67	0.022
Usp22	F1-F33	171352	0.24	0.051
Usp22	F1-F34	175667	0.571	0.085
Usp22	F1-F36	182513	1.557	0.138
Usp22	F1-F39	205697	0.341	0.092
Usp22	F1-F41	217337	0.52	0.005
Usp22	F1-F43	231886	0.382	0.008
Usp22	F1-F45	236442	1.426	0.091
Usp22	F7-F4	3152	4.59	0.523
Usp22	F7-F3	10638	4.429	0.177
Usp22	F7-F9	12567	2.088	0.033
Usp22	F7-F2	17843	4.337	0.13
Usp22	F7-F12	21476	0.666	0.017
Usp22	F7-F13	26688	1.145	0.052
Usp22	F7-F14	31635	0.648	0.11
Usp22	F7-F15	33148	2.622	0.262
Usp22	F7-F16	41033	2.313	0.236
Usp22	F7-F17	45381	1.096	0.101
Usp22	F7-F18	60052	1.396	0.167
Usp22	F7-F19	62269	2.154	0.049
Usp22	F7-F21	67229	0.544	0.054
Usp22	F7-F22	72484	0.549	0.014
Usp22	F7-F23	80722	1.315	0.056
Usp22	F7-F24	82593	0.712	0.078
Usp22	F7-F25	83323	0.914	0.168
Usp22	F7-F26	85467	1.504	0.207
Usp22	F7-F27	90577	0.997	0.132
Usp22	F7-F28	104718	0.871	0.027
Usp22	F7-F29	110766	1.239	0.694
Usp22	F7-F30	124166	0.321	0.01
Usp22	F7-F31	129519	0.425	0.054
Usp22	F7-F33	152754	0.417	0.029
Usp22	F7-F34	157069	0.28	0.016
Usp22	F7-F35	162725	0.586	0.02
Usp22	F7-F36	163915	0.834	0.037
Usp22	F7-F37	164324	0.888	0.109
Usp22	F7-F39	187099	0.438	0.054
Usp22	F7-F40	189796	0.665	0.101
Usp22	F7-F41	198739	0.319	0.02
Usp22	F7-F42	205616	0.257	0.014
Usp22	F7-F43	213288	0.348	0.008
Usp22	F7-F44	216988	0.471	0.042
Usp22	F7-F45	217844	0.56	0.133
