# Supplementary material for: Distinct polymer physics principles govern chromatin dynamics in mouse and Drosophila topological domains
Source: BMC Genomics. 2015 Aug 15;16(1):607. doi: 10.1186/s12864-015-1786-8 (PMC4536789; doi:10.1186/s12864-015-1786-8)
Supplement: Additional file 8: — Quantitative 3C dataset for H1 TKO mouse embryonic stem cells. (XLS 86 kb) [file 12864_2015_1786_MOESM8_ESM.xls]

## Sheet: 3C-qPCR-DATA-H1TKO
Additional file 8: quantitative 3C dataset for H1 TKO mouse embryonic stem cells.
n.d.: s.e.m. could not be determined
Locus	Primer Pair	s (bp)	X(s) (A.U.)	s.e.m.
11qA5	F25-F27	17073	5.127	0.6
11qA5	F25-F28B	20152	2.589	0.077
11qA5	F25-F29	20897	2.826	0.446
11qA5	F25-F30	45882	1.661	0.326
11qA5	F25-F31	56107	2.095	0.04
11qA5	F25-F32B	56487	0.561	0.496
11qA5	F25-F33	68973	0.946	0.077
11qA5	F25-F33.5	69156	0.958	n.d.
11qA5	F25-F34	69835	2.039	0.464
11qA5	F25-F35	75688	0.991	0.636
11qA5	F25-F36	79225	0.79	n.d.
11qA5	F25-F37	80234	1.314	n.d.
11qA5	F25-F38	80856	1.048	0.27
11qA5	F25-F39	81682	0.864	0.08
11qA5	F25-F40	89049	0.236	n.d.
11qA5	F25-F42	91239	0.322	0.032
11qA5	F25-F44	102648	0.458	0.142
11qA5	F25-F45	104089	0.295	0.107
11qA5	F25-F46	110435	0.573	0.172
11qA5	F25-F48	115156	1.304	n.d.
11qA5	F35-F36	3537	3.212	1.69
11qA5	F35-F37	4546	2.77	0.765
11qA5	F35-F38	5168	2.119	1.224
11qA5	F35-F34	5853	11.124	0.109
11qA5	F35-F39	5994	3.249	0.183
11qA5	F35-F33.5	6532	2.654	0.674
11qA5	F35-F33	6715	10.862	1.373
11qA5	F35-F40	13361	1.668	0.543
11qA5	F35-F32B	19201	2.767	0.746
11qA5	F35-F32	19581	1.019	0.262
11qA5	F35-F44	26960	0.774	0.43
11qA5	F35-F45	28401	0.345	0.272
11qA5	F35-F30	29806	1.123	0.021
11qA5	F35-F46	34747	0.822	0.07
11qA5	F35-F48	39468	0.56	0.022
11qA5	F35-F29	54791	1.036	0.151
11qA5	F35-F28	55536	1.273	0.088
11qA5	F35-F27	58615	0.858	0.292
11qA5	F35-F26B	61343	0.534	n.d.
11qA5	F35-F25	75688	0.991	0.636
11qA5	F35-F5	154580	0.216	0.147
11qA5	F48-F47	3532	1.201	0.046
11qA5	F48-F46	4721	0.799	0.072
11qA5	F48-F45-5	11067	0.143	0.046
11qA5	F48-F44	12508	0.337	0.03
11qA5	F48-F42	23917	0.303	0.03
11qA5	F48-F41	25524	0.157	n.d.
11qA5	F48-F40	26107	0.247	0.08
11qA5	F48-F39B	33474	0.562	0.084
11qA5	F48-F38	34300	0.222	0.012
11qA5	F48-F37	34922	0.27	n.d.
11qA5	F48-F36	35931	0.377	0.014
11qA5	F48-F35	39468	0.56	0.022
11qA5	F48-F33.5	46000	0.534	0.151
11qA5	F48-F32	58669	0.384	0.058
11qA5	F48-F30	69274	1.122	0.099
11qA5	F48-F29	94259	0.79	0.147
11qA5	F48-F28	95004	0.439	0.011
11qA5	F48-F26	100811	0.259	0.01
11qA5	F48-F25	115156	1.304	n.d.
11qA5	F5-F25	78892	0.083	0.049
11qA5	F5-F26B	93237	0.148	0.001
11qA5	F5-F27	95965	0.616	0.067
11qA5	F5-F28B	99044	0.133	0.018
11qA5	F5-F29	99789	0.227	n.d.
11qA5	F5-F30	124774	0.11	n.d.
11qA5	F5-F31	134999	0.098	0.021
11qA5	F5-F32B	135379	0.103	n.d.
11qA5	F5-F33	147865	0.05	n.d.
11qA5	F5-F33.5	148048	0.148	0.046
11qA5	F5-F34	148727	0.262	0.042
11qA5	F5-F35	154580	0.216	0.057
11qA5	F5-F36	158117	0.071	0.024
11qA5	F5-F44	181540	0.074	n.d.
11qA5	F5-F45	182981	0.093	n.d.
11qA5	F5-F46	189327	0.02	n.d.
11qA5	F5-F37	159126	0.106	n.d.
11qA5	F5-F42	170131	0.069	0.013
19qC2	R41-R42	6525	7.329	0.819
19qC2	R41-R43	7484	9.821	0.914
19qC2	R41-R44	8225	3.987	0.041
19qC2	R41-R45	10097	1.148	0.113
19qC2	R41-R37	13225	1.153	0.08
19qC2	R41-R47	13716	3.313	1.239
19qC2	R41-R36	14547	2.818	0.672
19qC2	R41-R34	17751	1.145	0.106
19qC2	R41-R33	23349	1.298	0.096
19qC2	R41-R53	28488	1.89	0.262
19qC2	R41-R55	33007	1.635	0.144
19qC2	R41-R28	34337	1.948	0.25
19qC2	R41-R56	34459	0.87	0.105
19qC2	R41-R57	38932	0.566	0.064
19qC2	R41-R25	39964	1.104	0.158
19qC2	R41-R24	41109	2.197	0.492
19qC2	R41-R59	41400	0.775	0.154
19qC2	R41-R62	45314	0.84	0.194
19qC2	R41-R23	46506	0.847	0.185
19qC2	R41-R20	48498	1.37	0.166
19qC2	R41-R63	49891	1.568	0.024
19qC2	R41-R18	50346	2.043	0.523
19qC2	R41-R64	51434	0.774	0.114
19qC2	R41-R17	53730	0.577	0.187
19qC2	R41-R16	57767	0.712	0.091
19qC2	R41-R11	63566	0.259	0.062
19qC2	R41-R10	66107	1.218	0.196
19qC2	R41-R9	66813	2.214	0.565
19qC2	R41-R6	68001	1.873	0.405
19qC2	R41-R4	70023	0.87	0.471
19qC2	R41-R70	70712	0.292	0.033
19qC2	R41-R3	70819	1.111	0.044
19qC2	R41-R72	80942	0.765	0.136
19qC2	R59-R62	3914	2.184	0.15
19qC2	R59-R56	6941	2.158	0.15
19qC2	R59-R55	8393	3.914	1.218
19qC2	R59-R63	8491	4.539	0.884
19qC2	R59-R64	10034	2.223	0.173
19qC2	R59-R53	12912	1.818	0.215
19qC2	R59-R47	27684	2.189	0.435
19qC2	R59-R70	29312	0.668	0.048
19qC2	R59-R45	31303	0.852	0.068
19qC2	R59-R44	33175	0.956	0.128
19qC2	R59-R72	39542	1.027	0.181
19qC2	R59-R41	41400	0.796	0.165
19qC2	R59-R37	54625	0.954	0.3
19qC2	R59-R36	55947	2.109	0.471
19qC2	R59-R34	59151	1.283	0.146
19qC2	R59-R33	64749	1.301	0.219
19qC2	R59-R28	75737	2.483	1.116
19qC2	R59-R25	81364	1.015	0.068
19qC2	R59-R24	82509	1.074	0.11
19qC2	R59-R23	87906	0.5	0.03
19qC2	R59-R20	89898	1.706	0.049
19qC2	R59-R18	91746	2.423	0.142
19qC2	R59-R17	95130	1.106	0.074
19qC2	R59-R16	99167	0.839	0.113
19qC2	R59-R15	99846	1.032	0.017
19qC2	R59-R14	100387	2.67	0.062
19qC2	R59-R11	104966	0.968	0.12
19qC2	R59-R10	107507	0.735	0.033
19qC2	R59-R9	108213	0.85	0.171
19qC2	R59-R4	111423	1.213	0.035
3qH2	R27-R26	4739	3.487	0.5
3qH2	R27-R25	6766	5.259	1.204
3qH2	R27-R31	8170	1.911	0.324
3qH2	R27-R24	9387	3.905	0.205
3qH2	R27-R23	16448	1.229	0.325
3qH2	R27-R32	18120	1.163	0.347
3qH2	R27-R22	22238	1.025	0.123
3qH2	R27-R20	27364	0.689	0.099
3qH2	R27-R37	35883	0.929	0.26
3qH2	R27-R38	40704	1.381	0.256
3qH2	R27-R39	42068	0.542	0.123
3qH2	R27-R17	42130	1.302	0.18
3qH2	R27-R16	45997	1.207	0.117
3qH2	R27-R15	49897	0.86	0.223
3qH2	R27-R14	50450	0.996	0.072
3qH2	R27-R13	52341	1.721	0.241
3qH2	R27-R42	60100	0.624	0.086
3qH2	R27-R10	66333	0.473	0.042
3qH2	R27-R45	73145	1.052	0.087
3qH2	R27-R7	75002	1.369	0.14
3qH2	R27-R46	75661	1.333	0.124
3qH2	R27-R6	75951	1.751	0.549
3qH2	R27-R47	79523	1.177	0.025
3qH2	R27-R3	85715	0.902	0.327
3qH2	R27-R1	90949	0.449	0.116
3qH2	R6-R10	9618	2.857	0.145
3qH2	R6-R3	9764	2.916	0.615
3qH2	R6-R2	10303	3.778	0.501
3qH2	R6-R1	14998	0.946	0.068
3qH2	R6-R13	23610	3.895	0.339
3qH2	R6-R14	25501	1.832	0.178
3qH2	R6-R15	26054	2.132	0.079
3qH2	R6-R16	29954	1.221	0.043
3qH2	R6-R17	33821	1.973	0.299
3qH2	R6-R20	48587	0.407	0.133
3qH2	R6-R22	53713	1.341	0.449
3qH2	R6-R23	59503	1.092	0.219
3qH2	R6-R24	66564	1.82	0.087
3qH2	R6-R25	69185	1.059	0.135
3qH2	R6-R26	71212	1.518	0.373
3qH2	R6-R27	75951	1.857	0.583
3qH2	R6-R30	76746	1.02	0.288
3qH2	R6-R31	84121	0.851	0.074
3qH2	R6-R32	94071	1.188	0.408
3qH2	R6-R37	111834	0.885	0.184
3qH2	R6-R39	118019	1.177	0.369
3qH2	R6-R42	136051	0.805	0.015
3qH2	R6-R45	149096	0.903	0.037
3qH2	R6-R46	151612	0.853	0.1
3qH2	R6-R47	155474	0.763	0.152
Dlk1	F14-F16	9653	2.4	0.418
Dlk1	F14-F17	14047	0.912	0.056
Dlk1	F14-F19	16320	2.442	0.028
Dlk1	F14-F11	18459	2.054	0.56
Dlk1	F14-F20	20556	2.589	0.187
Dlk1	F14-F10	21716	3.042	1.055
Dlk1	F14-F21	22381	1.978	0.205
Dlk1	F14-F22	26318	2.616	0.12
Dlk1	F14-F9	28875	1.111	0.21
Dlk1	F14-F23	30749	2.11	0.594
Dlk1	F14-F24	33145	1.721	0.228
Dlk1	F14-F8	33721	1.334	0.379
Dlk1	F14-F7	39829	1.011	0.483
Dlk1	F14-F25	43269	0.66	0.226
Dlk1	F14-F6	45754	0.821	0.445
Dlk1	F14-F26	47281	0.837	0.361
Dlk1	F14-F27	56183	1.192	0.526
Dlk1	F14-F5	62727	0.534	0.081
Dlk1	F14-F4	66969	1.097	0.651
Dlk1	F14-F3	71726	0.845	0.245
Dlk1	F14-F1	74212	0.84	0.39
Dlk1	F16-F19	6667	6.096	1.837
Dlk1	F16-F20	10903	4.675	0.348
Dlk1	F16-F21	12728	4.171	1.015
Dlk1	F16-F12	14377	1.917	0.689
Dlk1	F16-F22	16665	3.143	0.792
Dlk1	F16-F23	21096	1.897	0.635
Dlk1	F16-F24	23492	2.335	0.947
Dlk1	F16-F11	28112	1.282	0.077
Dlk1	F16-F10	31369	3.541	0.922
Dlk1	F16-F25	33616	0.834	0.089
Dlk1	F16-F26	37628	1.88	0.197
Dlk1	F16-F9	38528	0.939	0.118
Dlk1	F16-F8	43374	0.85	0.238
Dlk1	F16-F27	46530	1.691	0.351
Dlk1	F16-F28	49157	1.844	0.606
Dlk1	F16-F7	49482	1.691	0.699
Dlk1	F16-F6	55407	0.678	0.1
Dlk1	F16-F29	58460	0.728	0.101
Dlk1	F16-F31M2	63526	0.993	0.155
Dlk1	F16-F4	76622	1.006	0.383
Dlk1	F16-F32	76896	0.844	0.141
Dlk1	F16-F3	81379	1.558	0.756
Dlk1	F16-F1	83865	1.038	0.271
Dlk1	F16-F34	84765	1.215	0.388
Dlk1	F3-F5	8999	1.979	1.006
Dlk1	F3-F6	25972	2.359	0.374
Dlk1	F3-F7	31897	1.789	0.308
Dlk1	F3-F9	42851	0.941	0.311
Dlk1	F3-F14	71726	1.216	0.559
Dlk1	F3-F23	102475	1.006	0.369
Dlk1	F3-F24	104871	0.728	0.295
Dlk1	F3-F25	114995	0.977	0.222
Dlk1	F3-F26	119007	0.861	0.173
Dlk1	F5-F3	8999	3.256	1.655
Dlk1	F5-F6	16973	3.304	1.708
Dlk1	F5-F7	22898	2.277	0.667
Dlk1	F5-F8	29006	1.744	0.251
Dlk1	F5-F11	44268	0.701	0.345
Dlk1	F5-F12	58003	2.135	0.24
Dlk1	F5-F14	62727	1.04	0.354
Dlk1	F5-F16	72380	0.922	0.449
Dlk1	F5-F19	79047	0.966	0.184
Dlk1	F5-F21	85108	1.341	0.32
Dlk1	F5-F22M2	89045	1.913	0.233
Dlk1	F5-F23	93476	0.952	0.079
Dlk1	F5-F24	95872	1.008	0.032
Dlk1	F5-F26	110008	1.113	0.501
Dlk1	F5-F31M2	135906	1.264	0.343
Dlk1	F5-F32	149276	0.784	0.314
Emb	R4-R1	3824	6.412	1.027
Emb	R4-R6	10305	5.795	0.893
Emb	R4-R7	11394	4.799	0.743
Emb	R4-R8	12555	1.023	0.354
Emb	R4-R9	21316	0.758	0.072
Emb	R4-R10	29390	0.94	0.398
Emb	R4-R11	34019	1.66	0.429
Emb	R4-R12	35236	1.46	0.322
Emb	R4-R13	36780	0.853	0.082
Emb	R4-R15	44960	1.309	0.465
Emb	R4-R17	52625	1.087	0.646
Emb	R4-R18	54855	0.662	0.299
Emb	R4-R19	60943	0.83	0.552
Emb	R4-R20	63116	0.492	0.202
Emb	R4-R21	71085	0.591	0.288
Emb	R4-R22	78401	0.996	0.258
Emb	R4-R23	79888	0.834	0.143
Emb	R4-R24	86103	2.923	0.477
Emb	R4-R25	87642	1.448	0.067
Emb	R4-R28	98209	0.641	0.103
Emb	R4-R29	98483	0.856	0.082
Emb	R4-R35	108164	2.523	0.274
Emb	R4-R36	109701	0.908	0.081
Emb	R4-R38	117375	0.854	0.317
Emb	R4-R40B	119675	0.842	0.064
Emb	R4-R41	122570	0.603	0.153
Emb	R4-R44	135843	1.019	n.d.
Emb	R4-R49	143967	0.459	0.114
Emb	R4-R50B	145413	0.576	0.249
Emb	R7-R9	9922	2.785	0.176
Emb	R7-R4	11394	3.203	0.496
Emb	R7-R3	12516	4.489	0.601
Emb	R7-R2	13845	2.45	0.415
Emb	R7-R1	15218	3.445	0.22
Emb	R7-R10	17996	2.208	0.64
Emb	R7-R11	22625	3.246	0.532
Emb	R7-R12	23842	2.429	0.601
Emb	R7-R13	25386	2.897	0.632
Emb	R7-R15	33566	2.637	0.029
Emb	R7-R17	41231	1.908	0.234
Emb	R7-R18	43461	0.576	0.138
Emb	R7-R19	49549	1.579	0.415
Emb	R7-R20	51722	0.848	0.26
Emb	R7-R21	59691	1.735	0.49
Emb	R7-R22	67007	2.527	0.046
Emb	R7-R23	68494	1.332	0.28
Emb	R7-R24	74709	2.03	0.452
Emb	R7-R25	76248	2.352	0.297
Emb	R7-R28	86815	1.002	0.304
Emb	R7-R29	87089	0.868	0.083
Emb	R7-R32	92266	1.307	0.303
Emb	R7-R35	96770	1.029	0.238
Emb	R7-R36	98307	0.966	0.349
Emb	R7-R38	105981	0.754	0.271
Emb	R7-R40B	108281	0.799	0.064
Emb	R7-R41	111176	0.311	0.062
Emb	R7-R44	124449	1.094	n.d.
Emb	R7-R49	132573	0.782	0.29
Emb	R7-R50B	134019	0.487	0.227
Lnp	R35-R36	4670	5.434	0.244
Lnp	R35-R37	5450	4.592	0.59
Lnp	R35-R38	5995	4.145	0.396
Lnp	R35-R33	8812	3.589	0.464
Lnp	R35-R32B	14220	2.127	0.047
Lnp	R35-R31	21440	1.653	0.051
Lnp	R35-R41	22153	2.825	0.487
Lnp	R35-R30	26324	2.225	0.323
Lnp	R35-R29	26867	1.687	0.389
Lnp	R35-R44	28894	1.602	0.019
Lnp	R35-R46	31308	1.18	0.321
Lnp	R35-R26	33261	1.355	0.32
Lnp	R35-R22	40047	0.806	0.085
Lnp	R35-R49	42717	0.895	0.17
Lnp	R35-R20	48701	1.884	0.021
Lnp	R35-R19	61574	0.429	0.031
Lnp	R35-R17	64698	0.867	0.156
Lnp	R35-R54	66268	1.305	0.334
Lnp	R35-R55	66851	0.953	0.065
Lnp	R35-R16	67024	1.827	0.228
Lnp	R35-R15	70779	1.765	0.153
Lnp	R35-R14	73958	1.432	0.161
Lnp	R35-R13	75596	1.077	0.045
Lnp	R35-R11	76635	0.773	0.035
Lnp	R35-R56	77927	0.616	0.308
Lnp	R35-R57	85437	1.8	0.373
Lnp	R35-R58	86390	1.639	0.484
Lnp	R35-R9	87781	0.979	0.383
Lnp	R35-R59	88817	0.864	0.153
Lnp	R35-R8	91188	1.268	0.228
Lnp	R35-R6	92026	0.713	0.002
Lnp	R35-R62	94709	1.335	0.153
Lnp	R35-R5	95725	0.462	0.048
Lnp	R35-R63	96228	1.11	0.036
Lnp	R35-R64	96872	1.305	0.22
Lnp	R35-R4	98240	1.111	0.326
Lnp	R35-R65	102145	0.753	0.131
Lnp	R35-R66	103997	0.741	0.228
Lnp	R35-R67	104381	0.751	0.208
Lnp	R35-R3	105606	1.219	0.037
Lnp	R35-R68	110496	1.113	0.154
Lnp	R35-R69	113063	0.553	0.169
Lnp	R35-R-1	119997	0.561	0.082
Lnp	R35-R-2	123548	0.831	0.158
Lnp	R35-R72	125214	0.827	0.003
Lnp	R35-R74	126723	0.866	0.193
Lnp	R35-R76	134158	0.803	0.057
Lnp	R35-R77	138941	0.731	0.038
Lnp	R35-R78	147029	0.55	0.166
Mtx2	R2-R5	3416	5.417	0.487
Mtx2	R2-R1	8179	5.215	1.251
Mtx2	R2-R6	15033	3.948	0.437
Mtx2	R2-R7	19366	1.877	0.15
Mtx2	R2-R9	21963	1.794	0.512
Mtx2	R2-R10	26948	2.268	0.54
Mtx2	R2-R11	28472	1.177	0.071
Mtx2	R2-R12	29692	2.481	0.54
Mtx2	R2-R16	38665	0.714	0.245
Mtx2	R2-R17	44012	1.207	0.04
Mtx2	R2-R21	59837	1.341	0.04
Mtx2	R2-R25	69347	0.999	0.237
Mtx2	R2-R27	70276	1.525	0.155
Mtx2	R2-R30	72783	0.437	0.164
Mtx2	R2-R32	76179	1.587	0.217
Mtx2	R2-R33	82690	1.259	0.138
Mtx2	R2-R34	85463	0.858	0.202
Mtx2	R2-R35	86365	1.483	0.107
Mtx2	R2-R36	88468	1.353	0.19
Mtx2	R2-R37	89082	0.448	0.125
Mtx2	R2-R38	90192	0.498	0.063
Mtx2	R2-R39	90709	1.153	0.11
Mtx2	R2-R40	92684	1.116	0.273
Mtx2	R2-R41	96763	0.783	0.305
Mtx2	R2-R42	97205	1.225	0.333
Mtx2	R2-R45	101001	0.906	0.171
Mtx2	R2-R46	104581	0.804	0.052
Mtx2	R2-R47	104893	1.022	0.245
Mtx2	R2-R49	118143	1.144	0.057
Mtx2	R2-R50	120071	0.821	0.15
Mtx2	R2-R51	121133	1.416	0.133
Mtx2	R2-R52	123136	0.814	0.045
Mtx2	R2-R53	124445	0.623	0.052
Mtx2	R2-R55	132472	0.934	0.253
Mtx2	R2-R56	135933	0.664	0.169
Mtx2	R2-R57	143736	1.163	0.246
Mtx2	R2-R58	153249	1.098	0.072
Mtx2	R2-R59	154293	0.868	0.143
Mtx2	R2-R61	155884	0.866	0.022
Mtx2	R2-R62	158435	1.637	0.376
Mtx2	R2-R63	160515	1.175	0.24
Mtx2	R2-R64	164087	0.568	0.036
Mtx2	R2-R66	173452	0.645	0.1
Mtx2	R2-R69	176928	0.798	0.092
Mtx2	R2-R71	192543	0.784	0.049
Mtx2	R2-R72	193961	1.185	0.386
Mtx2	R2-R75	197220	1.183	0.198
Mtx2	R2-R76	199999	0.927	0.174
Mtx2	R2-R77	202860	0.686	0.117
Mtx2	R2-R82	216384	0.52	0.067
Mtx2	R2-R83	216795	0.936	0.146
Mtx2	R2-R84	220311	0.205	n.d.
Mtx2	R56-R55	3461	6.284	0.999
Mtx2	R56-R57	7803	2.452	0.524
Mtx2	R56-R51	14800	3.721	0.239
Mtx2	R56-R50	15862	4.124	0.731
Mtx2	R56-R58	17316	2.661	0.914
Mtx2	R56-R49	17790	3.06	0.282
Mtx2	R56-R59	18360	3.865	0.453
Mtx2	R56-R61	19951	2.542	0.749
Mtx2	R56-R62	22502	2.796	0.267
Mtx2	R56-R63	24582	1.564	0.224
Mtx2	R56-R64	28154	0.846	0.338
Mtx2	R56-R47	31040	1.699	0.171
Mtx2	R56-R46	31352	2.007	0.025
Mtx2	R56-R45	34932	2.15	0.506
Mtx2	R56-R66	37519	1.581	0.258
Mtx2	R56-R42	38728	0.91	0.033
Mtx2	R56-R41	39170	2.159	0.486
Mtx2	R56-R69	40995	0.956	0.006
Mtx2	R56-R40	43249	1.428	0.28
Mtx2	R56-R39	45224	2.194	0.284
Mtx2	R56-R38	45741	0.774	0.153
Mtx2	R56-R37	46851	1.581	0.415
Mtx2	R56-R36	47465	2.464	0.882
Mtx2	R56-R35	49568	1.739	0.113
Mtx2	R56-R34	50470	1.906	0.309
Mtx2	R56-R33	53243	0.829	0.446
Mtx2	R56-R71	56610	2.048	0.571
Mtx2	R56-R72	58028	1.667	0.25
Mtx2	R56-R32	59754	0.59	0.224
Mtx2	R56-R75	61287	1.04	0.189
Mtx2	R56-R30	63150	1.218	0.22
Mtx2	R56-R76	64066	0.977	0.243
Mtx2	R56-R27	65657	1.703	0.408
Mtx2	R56-R25	66586	1.693	0.305
Mtx2	R56-R77	66927	0.85	0.111
Mtx2	R56-R21	76096	0.94	0.078
Mtx2	R56-R82	80451	1.171	0.221
Mtx2	R56-R83	80862	0.451	0.011
Mtx2	R56-R84	84378	1.008	0.086
Mtx2	R56-R86	85386	2.024	0.501
Mtx2	R56-R17	91921	0.42	0.12
Mtx2	R56-R16	97268	0.602	0.113
Mtx2	R56-R11	107461	1.704	0.119
Mtx2	R56-R10	108985	2.581	0.549
Mtx2	R56-R9	113970	0.484	0.085
Mtx2	R56-R7	116567	1.687	0.146
Mtx2	R56-R6	120900	1.177	0.366
Mtx2	R56-R5	132517	0.874	0.438
Mtx2	R56-R3	135095	1.615	0.367
Usp22	F1-F3	7960	2.689	0.937
Usp22	F1-F4	15446	2.731	0.665
Usp22	F1-F6	17666	3.231	1.552
Usp22	F1-F7	18598	2.17	0.359
Usp22	F1-F8	20504	4.538	0.994
Usp22	F1-F9	31165	1.139	0.288
Usp22	F1-F12	40074	1.092	0.004
Usp22	F1-F13	45286	1.301	0.534
Usp22	F1-F14	50233	0.681	0.06
Usp22	F1-F15	59631	0.676	0.035
Usp22	F1-F16	60052	1.141	0.248
Usp22	F1-F17	67229	1.387	0.185
Usp22	F1-F18	78650	1.069	0.199
Usp22	F1-F19	80867	0.825	0.138
Usp22	F1-F20	82766	1.887	0.253
Usp22	F1-F21	85827	1.485	0.538
Usp22	F1-F22	91082	0.616	0.258
Usp22	F1-F23	99320	0.85	0.366
Usp22	F1-F24	101191	2.968	0.006
Usp22	F1-F25	101921	2.726	0.151
Usp22	F1-F26	104065	3.129	0.31
Usp22	F1-F27	109175	1.552	0.114
Usp22	F1-F28	123316	1.367	0.112
Usp22	F1-F29	129364	0.459	0.24
Usp22	F1-F30	142764	0.388	n.d.
Usp22	F1-F31	148117	0.917	0.385
Usp22	F1-F33	171352	0.32	0.136
Usp22	F1-F34	175667	0.442	0.098
Usp22	F1-F36	182513	1.529	0.518
Usp22	F1-F39	205697	0.636	0.011
Usp22	F1-F41	217337	0.531	0.109
Usp22	F1-F43	231886	0.535	0.028
Usp22	F1-F45	236442	0.933	0.084
Usp22	F7-F4	3152	5.524	0.331
Usp22	F7-F3	10638	2.696	0.092
Usp22	F7-F9	12567	1.938	0.494
Usp22	F7-F2	17843	3.559	0.485
Usp22	F7-F12	21476	0.29	0.021
Usp22	F7-F13	26688	0.899	0.427
Usp22	F7-F14	31635	0.975	0.287
Usp22	F7-F15	33148	2.12	0.024
Usp22	F7-F16	41033	0.97	0.192
Usp22	F7-F17	45381	1.188	0.034
Usp22	F7-F18	62269	0.951	0.304
Usp22	F7-F19	63979	2.493	0.535
Usp22	F7-F22	72484	0.869	0.11
Usp22	F7-F23	80722	0.548	0.039
Usp22	F7-F24	82593	1.14	0.32
Usp22	F7-F25	83323	1.247	0.31
Usp22	F7-F26	85467	1.127	0.474
Usp22	F7-F27	90577	1.215	0.321
Usp22	F7-F28	104718	2.267	1.105
Usp22	F7-F29	110766	0.739	0.279
Usp22	F7-F30	124166	0.493	0.202
Usp22	F7-F31	129519	0.366	n.d.
Usp22	F7-F33	152754	0.631	0.325
Usp22	F7-F34	157069	0.237	0.023
Usp22	F7-F35	162725	0.865	0.078
Usp22	F7-F36	163915	2.832	0.123
Usp22	F7-F37	164324	0.931	0.082
Usp22	F7-F39	187099	0.415	0.012
Usp22	F7-F40	189796	0.423	n.d.
Usp22	F7-F41	198739	0.524	0.141
Usp22	F7-F42	205616	0.308	0.094
Usp22	F7-F43	213288	0.349	0.127
Usp22	F7-F44	216988	0.781	0.276
Usp22	F7-F45	217844	0.367	0.128
